# Supplementary material for: Electrophysiological and behavioural response of Philaenus spumarius to essential oils and aromatic plants
Source: Sci Rep. 2020 Feb 20;10:3114. doi: 10.1038/s41598-020-59835-1 (PMC7033279; doi:10.1038/s41598-020-59835-1)
Supplement: Supplementary file 1 — Dataset 1. [file 41598_2020_59835_MOESM1_ESM.xlsx]

## Sheet: Females 1
	FB1	FB2	FB3	FB4	FB5	FB6	FB7	FB8	FC9	FC10	FC11	FC12	FC13	FC14	FC15	Mean	SD	SE
P. graveolens EO 0.01 μg/μL	0.6308	0.8104	0.5297	0.3801	1.1746	0.8294	0.1813	0.1046	0.663	0.765	0.555	0.9914	0.1758	0.2484	0.39	0.561967	0.307074	0.0792862
C. nardus EO 0.01 μg/μL	0.0636	0.1088	0.1964	0.01395	0.0083	0.0017	0.1444	0.0248	0.168	0.298	0.016	0.3652	0.0024	0.1482	0.231	0.119383	0.112068	0.0289358
P. graveolens EO 0.1 μg/μL	1.35084	1.63646	0.469276	0.707301	1.11619	1.51123	0.356856	0.893704	0.990322	1.32092	1.15411	1.57178	0.442854	0.330179	0.560677	0.960846	0.445581	0.115049
C. nardus EO 0.1 μg/μL	0.508072	0.851479	0.327392	0.172601	0.628616	0.794434	0.14563	0.364954	0.794332	0.488613	0.781335	1.16176	0.117637	0.335358	0.504013	0.531748	0.290939	0.0751201
P. graveolens EO 1 μg/μL	1.71728	1.69919	0.747957	0.733225	1.39106	2.10465	0.672323	0.858392	1.36917	1.42049	2.14766	1.94241	0.554648	0.588243	0.817285	1.25093	0.554604	0.143198
C. nardus EO 1 μg/μL	0.658369	1.41518	0.613965	0.573203	1.25133	2.0653	0.54933	0.871707	1.44089	1.098	1.43298	1.73155	0.387992	0.767288	0.981157	1.05588	0.47235	0.12196
P. graveolens EO 10 μg/μL	2.50043	2.99415	0.92862	1.30174	1.60544	3.5078	1.50881	1.39423	2.34664	2.25859	2.18351	2.70235	0.614602	1.34159	1.52942	1.91453	0.77847	0.201
C. nardus EO 10 μg/μL	2.60812	2.28281	0.885754	1.33723	1.35176	1.81393	2.37103	1.83213	2.09121	2.33401	2.14635	3.7697	1.00747	1.17304	1.47105	1.89837	0.721953	0.186407
P. graveolens EO 100 μg/μL	3.65019	3.92154	1.6586	2.77188	1.57824	1.95682	3.11647	2.01255	3.63296	3.44902	3.48041	4.51898	1.27305	1.91193	1.90839	2.72273	0.98545	0.254442
C. nardus EO 100 μg/μL	4.18278	4.28044	1.67669	2.16554	2.56989	1.78197	3.27652	1.89965	2.69034	2.94651	3.15842	5.4371	1.23215	3.53711	3.02047	2.9237	1.09032	0.281519
FB: Females collected in a wild grass pasture in Tocco Caudio (Benevento, Campania, Italy, 41°06'12.5"N 14°38'05.9"E)
FC: Females collected on Medicago sativa in Tufara (Campobasso, Molise, Italy 41°28’43.2”N, 14°54’40.2”E)
The amplitude (mV) of the EAG response to each test stimulus was adjusted to compensate for solvent and/or mechanosensory artefacts according to Raguso & Light44.
To compensate for the decrease of the antennal responsiveness during the experiment, the resulting EAG amplitude was corrected according to the reduction of the EAG response to the standard stimulus45

## Sheet: Females 2
	FB1	FB2	FB3	FB4	FB5	FB6	FB7	FB8	FC9	FC10	FC11	FC12	FC13	FC14	Mean	SD	SE
L. officinalis EO 0.01 μg/μL	0.4262	0.174	0.2096	0.3342	0.4628	0.7058	0.5688	0.8526	0.6236	0.338	0.536	0.80634	0.5092	0.367	0.493867	0.205735	0.054985
L. officinalis EO 0.1 μg/μL	0.779878	0.217957	1.05509	0.682165	0.936365	1.54566	0.823334	1.5286	0.673161	1.36281	0.720107	1.85762	0.432357	0.681336	0.949746	0.465522	0.124416
L. officinalis EO 1 μg/μL	1.40422	0.684012	1.18498	1.34654	1.18631	1.57914	1.20247	1.99282	0.741519	1.57388	1.42832	2.21267	0.763576	0.830746	1.29509	0.458259	0.122475
L. officinalis EO 10 μg/μL	1.78258	1.37845	1.43734	2.23475	1.01132	1.99398	2.07185	2.57716	0.940315	2.05116	2.7788	1.58446	1.16198	1.43776	1.74585	0.564319	0.150821
L. officinalis EO 100 μg/μL	2.55116	3.51819	3.10903	3.01275	1.56453	2.82147	2.94023	3.32942	1.83151	2.7741	3.40147	2.81697	1.45374	2.41825	2.68163	0.656798	0.175537
FB: Females collected in a wild grass pasture in Tocco Caudio (Benevento, Campania, Italy, 41°06'12.5"N 14°38'05.9"E)
FC: Females collected on Medicago sativa in Tufara (Campobasso, Molise, Italy 41°28’43.2”N, 14°54’40.2”E)
The amplitude (mV) of the EAG response to each test stimulus was adjusted to compensate for solvent and/or mechanosensory artefacts according to Raguso & Light44.
To compensate for the decrease of the antennal responsiveness during the experiment, the resulting EAG amplitude was corrected according to the reduction of the EAG response to the standard stimulus45

## Sheet: Males 1
	MB1	MB2	MB3	MB4	MB5	MB6	MB7	MB8	MC9	MC10	MC11	MC12	MC13	MC14	Mean	SD	SE
P. graveolens EO 0.01 μg/μL	0.9767	0.1776	0.4128	0.1118	0.942	0.7078	0.70285	0.71885	0.196	0.9288	0.668	0.2403	0.205	0.304	0.520893	0.317243	0.0847867
C. nardus EO 0.01 μg/μL	0.1264	0.0702	0.1386	0.1114	0.06	0.0814	0.1533	0.1783	0.153	0.1491	0.207	0.3604	0.037	0.344	0.155007	0.0959742	0.0256502
P. graveolens EO 0.1 μg/μL	1.1143	0.566671	0.534427	0.622848	1.23202	1.0191	0.801523	0.958003	0.778922	1.59227	1.02058	0.402832	0.509359	0.625307	0.841297	0.332866	0.0889622
C. nardus EO 0.1 μg/μL	0.386767	0.426474	0.0712949	0.313471	0.810345	0.339974	0.549225	0.562248	0.185631	0.868904	0.378167	0.774976	0.262012	0.436129	0.454687	0.235727	0.0630007
P. graveolens EO 1 μg/μL	1.37973	1.20682	0.816296	0.72744	1.59747	1.11693	0.812346	1.27197	0.848262	1.74997	1.47797	0.77905	0.773021	0.721651	1.09135	0.356236	0.095208
C. nardus EO 1 μg/μL	1.43516	0.597706	0.429396	0.812022	1.55982	1.22759	0.684904	1.36824	0.764648	1.5516	1.56945	0.959984	0.462796	0.805469	1.01634	0.422487	0.112914
P. graveolens EO 10 μg/μL	2.95768	0.838093	1.41782	0.977744	1.9222	2.16804	1.06896	1.64443	1.18182	2.04428	2.5303	1.10248	1.17606	0.924132	1.56815	0.659965	0.176383
C. nardus EO 10 μg/μL	2.54368	0.918703	0.74379	0.848083	2.74313	2.571	1.0762	2.11854	1.4921	2.04075	2.95481	1.08786	1.47754	1.06524	1.69153	0.781192	0.208782
P. graveolens EO 100 μg/μL	3.15947	2.27804	1.97484	1.61066	1.86172	2.54757	1.47465	2.86849	2.379	3.91497	4.1243	1.59257	1.51427	1.31724	2.32984	0.902623	0.241236
C. nardus EO 100 μg/μL	3.19714	1.74051	0.977317	2.84654	4.54855	3.95156	1.98816	3.32905	2.96307	4.82783	4.71248	2.20134	2.459	1.90856	2.97508	1.19498	0.319371
MB: Females collected in a wild grass pasture in Tocco Caudio (Benevento, Campania, Italy, 41°06'12.5"N 14°38'05.9"E)
MC: Females collected on Medicago sativa in Tufara (Campobasso, Molise, Italy 41°28’43.2”N, 14°54’40.2”E)
The amplitude (mV) of the EAG response to each test stimulus was adjusted to compensate for solvent and/or mechanosensory artefacts according to Raguso & Light44.
To compensate for the decrease of the antennal responsiveness during the experiment, the resulting EAG amplitude was corrected according to the reduction of the EAG response to the standard stimulus45

## Sheet: Males 2
	MB1	MB2	MB3	MB4	MB5	MB6	MB7	MB8	MC9	MC10	MC11	MC12	MC13	MC14	MC15	Mean	SD	SE
L. officinalis EO 0.01 μg/μL	0.4204	0.3346	0.4368	1.0383	0.50935	0.4511	0.313	0.779	0.765	0.872	1.204	0.486	0.8661	0.426	0.91	0.65411	0.280117	0.072326
L. officinalis EO 0.1 μg/μL	0.626438	0.429072	0.515592	1.83928	0.602643	1.06835	0.555646	1.20333	1.1028	1.11104	1.87262	0.776923	1.02374	1.12667	1.73581	1.03933	0.476209	0.122957
L. officinalis EO 1 μg/μL	1.22432	0.642271	0.73113	2.41953	0.621459	1.73612	0.649331	1.38201	1.1897	1.78097	2.12062	1.1026	1.26814	1.27034	1.96242	1.34006	0.564959	0.145872
L. officinalis EO 10 μg/μL	1.89282	0.612907	1.12102	2.25561	0.759043	1.90302	0.892981	2.83761	1.38758	2.44292	2.68704	1.28102	1.63588	1.59333	1.9829	1.68571	0.687995	0.177639
L. officinalis EO 100 μg/μL	2.29285	0.898401	1.47507	3.35248	1.01608	2.31391	1.36022	3.09063	1.61844	3.05778	2.8929	1.41243	2.72514	1.64044	1.67119	2.05453	0.810428	0.209252
MB: Females collected in a wild grass pasture in Tocco Caudio (Benevento, Campania, Italy, 41°06'12.5"N 14°38'05.9"E)
MC: Females collected on Medicago sativa in Tufara (Campobasso, Molise, Italy 41°28’43.2”N, 14°54’40.2”E)
The amplitude (mV) of the EAG response to each test stimulus was adjusted to compensate for solvent and/or mechanosensory artefacts according to Raguso & Light44.
To compensate for the decrease of the antennal responsiveness during the experiment, the resulting EAG amplitude was corrected according to the reduction of the EAG response to the standard stimulus45
